# Supplementary material for: Prevalence, patterns, and attitude regarding dietary supplement use in Saudi Arabia: Data from 2019
Source: PLoS One. 2022 Sep 21;17(9):e0274412. doi: 10.1371/journal.pone.0274412 (PMC9491604; doi:10.1371/journal.pone.0274412)
Supplement: S1 Data — (XLSX) [file pone.0274412.s001.xlsx]

## Sheet: clean data 
ID	Gender: 1= Male, 0= Female	age in years	Marital Status: Widow=3 , Divorced=2, Married=1 , 0= Single	For women, are you (pregnant = 0, breastfeeding = 1, not pregnant and breastfeeding = 2)	Do you suffer from any chronic health problems (such as: diabetes, blood pressure ... etc.): (No = 0, Yes = 1)	Educational level (primary = 0, intermediate = 1, secondary = 2, university and above = 3)	Occupational or academic field (health sector = 0, non-health sector = 1)	Monthly family income (in Saudi riyals) = less than 5,000 = (0). 5,000-10,000 = (1). 10,000-16,000 = (2), more than 16,000 = (3)	Living region (North = 0, South = 1, East = 2, West = 3, Middle = 4)	Are you currently using or used in the past 12 months any dietary supplements? (If the answer is no please send the questionnaire without completing the following questions) (No = 0, Yes = 1)	Do you take dietary supplements based on medical prescription? (No = 0, Yes = 1, some of which = 2)	When do you use supplement ? (from time to time (a period of time separates them) = 0, daily = 1, when needed = 2, when feeling tired / sick = 3)	Type of supplement: [multivitamin and mineral] (No = 0, Yes = 1)	Type of supplement: [multivitamin] (No = 0, Yes = 1)	Type of supplement: [multi-mineral] (No = 0, Yes = 1)	Type of supplement: [Vitamin B12] (No = 0, Yes = 1)	Type of supplement: [Folic Acid B9] (No = 0, Yes = 1)	Type of supplement: [B complex vitamins] (No = 0, Yes = 1)	Type of supplement: [Vitamin A] (No = 0, Yes = 1)	Type of supplement: [beta-carotene] (No = 0, Yes = 1)	Type of supplement: [Vitamin E] (No = 0, Yes = 1)	Type of supplement: [Vitamin D] (No = 0, Yes = 1	Type of supplement: [Vitamin C] (No = 0, Yes = 1)	Type of supplement: [calcium] (No = 0, Yes = 1)	Type of supplement: zinc (No = 0, Yes = 1)	Type of supplement: [iron] (No = 0, Yes = 1)	Type of supplement: [magnesium] (No = 0, Yes = 1)	Type of supplement: [Potassium] (No = 0, Yes = 1)	Type of supplement: [omega-3] (no = 0, yes = 1)	Type of supplement: [cod liver oil] (No = 0, Yes = 1)	Type of supplement: [Coenzyme Q10 (Q10)] (No = 0, Yes = 1)	Type of supplement: [protein] (No = 0, Yes = 1)	Type of supplement: [herbal supplement] (No = 0, Yes = 1)	Type of supplement: [Other] (No = 0, Yes = 1)	Why are you using dietary supplements [based on close person’s recommendation] (no = 0, yes = 1)	Why are you using dietary supplements [depending on social media / TV / internet] (no = 0, yes = 1)	Why are you using dietary supplements [due to exercise (such as: protein)] (No = 0, Yes = 1)	Why are you using dietary supplements [based on personal experience] (No = 0, Yes = 1)	Why are you using dietary supplements [to maintain health] (no = 0, yes = 1)	Why are you using dietary supplements [due to pregnancy / lactation] (No = 0, Yes = 1)	Why are you using dietary supplements [Other reason] (No = 0, Yes = 1)	Do you think there is a difference between taking dietary supplements with or without medical advice? (No = 0, Yes = 1, I don't know = 2)	Do you read the instructions that came with the dietary supplement? (No = 0, Yes = 1, sometimes = 2)	Do you think dietary supplements have any negative side effects? (No = 0, Yes = 1, I don't know = 2)	Do you think it is important to do lab tests to check vitamin and mineral levels? (No = 0, Yes = 1, I don't know = 2)
1	0	37	1	2	0	3	1	2	0	0
2	0	18	0	2	0	2		0	0	0
3	0	39	1	2	0	3	1	1	0	1	1	0	0	0	0	0	0	0	0	0	0	0	0	0	0	0	0	0	0	0	0	0	0	0	0	0	0	0	1	0	1	1	1	0	1
4	0	30	1	2	0	3	1	1	0	0
5	0	21	0	2	0	3	0	0	0	0
6	0	22	0	2	0	3	0	3	0	1	0	1	1	0	0	1	0	1	1	0	0	1	1	0	1	0	0	0	1	0	0	1	0	0	0	1	1	1	1	0	0	1	1	1	1
7	0	23	0	2	0	3	0	2	0	1	0	0	1	1	1	1	0	1	0	0	1	1	1	1	1	1	1	0	1	1	0	1	1	1	0	0	1	1	1	0	1	1	1	1	1
8	0	21	0	2	0	3	0	3	0	1	2	2	0	0	0	0	0	1	0	0	0	1	1	0	0	0	0	0	1	1	0	0	0	0	0	0	0	0	1	0	0	1	1	1	1
9	1	22	0	.	1	3	0	0	0	0
10	1	20	0		0	3	0	3	0	1	0	1	0	0	0	0	0	0	0	0	0	1	0	0	0	0	0	0	0	0	0	0	0	0	0	0	0	0	1	0	0	1	1	1	1
11	0	33	1	2	1	2		1	0	0
12	0	35	1	2	0	3	1	2	0	0
13	0	22	0	2	0	3	0	2	0	1	0	0	1	0	0	0	0	0	0	0	0	0	0	0	0	0	0	0	0	0	0	0	0	0	0	0	0	0	1	0	0	0	1	1	1
14	1	33	1		0	3	1	2	2	0
15	0	23	1	2	0	2		1	0	1	1	2	0	0	0	0	0	0	0	0	0	1	0	1	0	1	0	0	0	0	0	0	0	0	0	0	0	0	0	1	0	1	1	2	1
16	0	22	0		0	3	0	1	0	1	0	2	0	0	0	0	0	0	1	0	0	1	1	0	1	1	0	0	0	0	0	0	0	0	0	0	1	0	0	0	1	1	1	1	1
17	0	22	1	2	0	3	0	2	0	0
18	0	22	0	2	0	3	0	0	0	1	1	2	1	1	0	1	1	0	0	0	0	0	1	0	0	1	0	0	1	1	0	0	0	0	1	0	1	0	1	0	1	1	2	1	1
19	0	40	1	1	0	3	1	1	0	1	1	2	1	1	1	1	1	1	1	0	1	0	1	1	1	1	1	1	1	1	1	1	1	1	0	0	0	0	0	1	0	0	1	2	1
20	0	22	1	2	0	3	0	1	3	1	0	2	1	1	1	1	1	1	1	1	1	1	1	1	1	1	1	1	0	0	0	0	0	0	1	0	0	0	1	0	0	1	2	1	1
21	0	32	1	2	0	3	1	0	4	0
22	0	22	0	2	0	3	0	1	0	1	1	0	0	0	0	0	0	0	0	0	0	1	0	0	0	0	0	0	0	0	0	0	0	0	0	0	0	0	1	0	0	1	1	1	1
23	0	18	0	2	0	2		2	0	0
24	0	25	1	0	0	2	1	0	0	1	0	2	0	0	0	0	1	0	0	0	0	0	0	1	0	0	0	0	0	0	0	0	0	1	0	0	0	0	0	1	0	1	1	1	1
25	0	22	0	2	0	3	0	3	0	0
26	1	31	1		0	3	0	2	2	0
27	0	40	1	2	1	3	1	3	0	1	0	0	0	0	0	0	0	0	0	0	0	0	1	0	0	0	0	0	1	0	0	0	0	0	0	1	0	1	0	0	0	2	2	2	1
28	0	36	1	2	0	3	1	1	0	1	0	2	1	0	0	0	0	0	0	0	0	0	1	0	1	1	0	0	0	1	0	0	0	0	0	0	0	1	1	0	0	2	1	0	1
29	1	21	0		0	3	0	3	0	1	0	2	1	1	1	0	0	0	0	0	0	0	0	0	0	0	0	0	0	0	0	0	0	0	0	0	1	1	1	0	0	1	1	1	1
30	0	20	0	2	0	3	0	1	0	1	0	1	1	0	0	0	0	0	0	0	0	1	1	0	0	1	0	0	1	0	0	0	1	1	0	0	0	1	1	0	0	1	1	1	1
31	0	22	0	2	0	3	0	0	0	1	0	0	1	1	1	1	0	1	1	0	0	1	0	0	0	0	0	0	0	0	0	1	0	0	0	0	1	1	1	0	0	1	1	1	1
32	0	20	0	2	0	3	0	0	0	0
33	0	43	1	2	0	3		0	2	1	1	2	0	1	0	0	0	0	0	0	0	1	0	0	0	1	0	0	0	0	0	0	0	0	0	0	0	0	0	0	1	1	1	1	1
34	1	29	1		0	3	1	3	2	0
35	0	26	1	2	0	2		3	2	0
36	0	37	1	0	0	3	1	3	2	0
37	0	26	1	2	0	3		0	2	0
38	1	38	1		0	3	0	3	0	0
39	0	25	1	2	0	3		1	3	0
40	0	23	1	0	0	3	1	3	2	1	1	1	1	1	1	1	0	1	1	0	0	1	1	1	0	1	1	1	1	0	1	0	1	1	0	0	0	0	1	1	0	1	1	0	1
41	0	45	1	2	0	3	1	1	2	1	0	1	1	0	0	0	0	0	0	0	0	0	0	0	0	0	0	0	1	0	0	0	0	0	0	0	0	0	1	0	1	0	1	1	1
42	0	50	1	2	0	3	0	3	2	1	1	2	1	0	0	1	1	0	0	0	0	1	1	1	1	1	1	0	1	0	1	0	0	0	0	0	0	0	1	1	1	1	1	1	1
43	0	35	1	2	0	3	1	3	2	1	2	1	1	1	1	1	1	0	0	1	0	1	1	0	1	1	0	0	1	0	0	0	0	0	0	1	0	1	1	0	1	1	1	1	1
44	0	35	1	2	0	3	1	1	2	1	0	0	1	0	0	0	0	0	0	0	0	1	0	1	0	1	0	0	0	0	0	0	0	0	0	0	0	0	1	0	0	1	1	1	1
45	0	28	1	0	0	2		3	2	1	1	2	0	1	0	1	0	1	0	0	0	1	0	1	0	1	0	0	1	0	0	0	0	0	1	1	0	0	1	1	0	1	1	1	1
46	0	29	1	2	0	3	0	3	2	0
47	0	35	1	2	0	3		3	2	1	1	0	0	0	0	0	1	0	0	0	0	1	0	0	0	0	0	0	1	1	0	0	0	0	0	0	0	1	1	0	0	1	2	1	1
48	0	46	1	2	1	3	1	2	3	0
49	0	47	1	2	1	3	1	3	2	0
50	1	29	1		0	3	1	3	2	1	1	0	1	0	0	0	0	0	0	0	0	0	0	0	0	1	0	0	0	1	0	0	1	0	0	0	0	0	1	0	1	2	2	2	2
51	0	30	1	1	0	3	1	3	2	1	2	3	1	0	0	0	0	0	0	0	0	1	0	1	0	1	0	0	1	0	0	0	0	0	1	1	0	0	1	1	1	1	2	1	1
52	0	23	1	2	0	3	1	3	2	0
53	0	34	0	2	0	3	1	2	0	0
54	1	20	0		0	2	1	0	4	1	0	1	0	0	0	0	0	0	0	0	0	0	0	0	0	0	0	0	0	0	0	0	0	1	0	0	0	0	0	0	1	1	2	1	1
55	0	25	1	2	0	3	1	1	2	0
56	1	34	1		0	3	1	1	4	0
57	0	23	1	2	0	3	0	3	2	1	1	2	1	0	0	0	0	0	0	0	0	1	0	0	0	0	0	0	0	0	0	0	0	0	0	0	0	0	1	0	0	1	1	1	1
58	0	30	1	2	0	3	1	1	3	1	2	3	1	0	0	0	0	0	0	0	0	1	0	0	0	1	0	0	0	0	0	0	0	0	0	0	0	0	1	0	0	0	1	0	1
59	0	34	1	2	0	3	1	2	2	1	0	1	1	1	1	1	1	0	0	0	0	0	0	0	0	0	0	0	0	0	0	0	0	0	0	0	0	1	1	0	1	2	0	2	0
60	0	40	1	2	0	3		3	2	0
61	0	38	1	2	0	3		3	4	0
62	0	21	0	2	0	3		0	3	0
63	0	31	1	0	0	3	1	2	2	0
64	0	32	1	2	0	2		1	2	0
65	0	37	1	2	0	3	1	1	0	0
66	0	30	0	2	0	3	1	1	0	0
67	0	33	0	2	0	3	1	1	0	1	1	0	1	1	1	1	1	1	1	0	1	1	1	1	1	1	0	0	0	0	0	0	0	0	0	0	0	0	1	0	1	1	1	2	1
68	0	32	1	2	0	3		2	4	1	1	2	1	1	1	1	1	1	1	0	1	0	0	1	1	1	1	1	0	0	0	0	0	0	1	0	0	1	1	0	1	1	1	0	1
69	0	40	1	2	0	3	1	1	0	1	2	2	1	0	0	1	0	1	0	0	0	1	1	1	1	1	0	0	1	1	0	0	1	0	1	0	0	1	1	0	0	1	1	1	1
70	0	25	1	2	0	2		1	2	1	0	0	0	0	0	0	0	0	0	0	0	0	0	0	0	0	0	0	0	0	0	0	1	0	1	0	0	1	1	0	1	0	0	2	1
71	0	35	1	2	0	3	1	2	4	1	1	1	1	0	0	0	0	0	0	0	0	1	1	1	0	0	0	0	0	0	0	1	0	0	0	1	1	1	1	0	1	1	1	2	1
72	0	44	1	2	0	3	0	3	2	1	0	2	0	1	0	0	0	0	0	0	0	0	1	0	0	0	0	0	0	0	0	1	1	0	1	0	1	1	1	0	1	2	1	1	1
73	0	23	0	2	0	3	0	1	0	0
74	0	25	0	2	0	3	1	3	2	1	2	2	0	0	0	1	0	0	0	0	0	1	0	1	1	1	0	0	0	0	0	0	0	0	0	0	1	0	1	0	1	1	2	2	1
75	0	26	0	2	0	3	0	2	0	1	1	2	0	0	0	0	0	0	0	0	0	1	0	0	0	1	0	0	0	0	0	0	0	0	0	0	0	0	1	0	0	1	1	1	1
76	0	27	1	2	0	2		1	2	0
77	0	24	0	2	1	3	1	0	4	0
78	0	25	0	2	0	3	0	1	0	1	0	0	1	0	0	0	0	0	0	0	0	0	0	0	0	0	0	0	0	0	0	0	0	0	0	0	0	0	1	0	0	1	1	2	1
79	0	35	1	1	1	3		3	2	1	1	1	0	0	0	0	0	0	0	0	0	1	0	1	0	1	0	0	0	0	0	0	0	0	0	0	0	0	0	1	0	1	0	2	1
80	0	35	1	2	0	3	1	3	0	1	0	0	0	1	0	0	0	0	0	0	0	0	0	0	0	0	0	0	0	0	0	0	0	0	1	1	0	1	1	1	0	1	2	2	0
81	0	47	1	2	0	3	1	1	2	1	1	2	0	0	0	1	0	0	0	0	0	1	1	0	0	0	0	0	0	0	0	0	1	0	1	0	0	1	1	0	0	1	1	1	1
82	0	21	0	2	0	2	0	3	2	1	1	0	1	0	0	0	0	0	0	0	0	0	0	0	0	0	0	0	1	0	0	0	0	0	0	0	0	0	1	0	1	0	1	1	1
83	0	24	0	2	0	3	1	2	2	0
84	0	21	0	2	0	3	1	1	0	0
85	0	24	0	2	0	3	1	0	2	1	0	0	0	0	0	0	0	0	0	0	0	1	0	0	0	1	0	0	1	0	0	0	0	0	1	1	0	0	1	0	0	1	1	2	1
86	1	18	0		0	2	1	3	4	0
87	0	23	0	2	0	3	0	2	0	1	0	2	1	0	0	1	0	1	0	0	0	1	0	0	0	1	0	0	0	0	0	0	0	0	1	1	0	0	1	0	0	1	2	1	1
88	1	24	0		0	3	0	1	4	1	0	2	0	0	0	0	0	0	0	0	0	0	0	0	0	0	0	0	0	0	0	1	0	0	0	0	1	0	0	0	0	0	1	1	1
89	1	25	0		0	3	0	1	0	1	0	2	0	1	0	1	1	0	0	0	0	1	1	0	0	0	0	0	0	0	0	0	0	0	0	0	0	0	1	0	0	1	1	1	1
90	0	32	0	2	1	3	1	1	4	1	2	2	1	1	1	1	0	1	1	0	1	1	0	1	1	1	1	1	1	0	0	0	0	0	0	0	0	1	1	0	0	1	1	1	1
91	0	32	0	2	1	3	1	1	4	1	2	2	1	1	1	1	0	1	1	0	1	1	0	1	1	1	1	1	1	0	0	0	0	0	0	0	0	1	1	0	0	1	1	1	1
92	0	23	0	2	0	3	0	2	2	1	0	1	1	1	1	1	1	1	1	0	0	0	1	1	1	0	0	0	0	0	0	0	0	1	0	0	0	1	1	0	1	1	1	1	1
93	0	20	0	2	0	3	1	3	0	1	1	2	0	1	0	0	0	0	0	0	0	0	1	0	0	0	0	0	1	0	0	1	0	0	0	0	1	0	0	0	1	1	2	1	1
94	0	25	0	2	0	2	0	3	3	0
95	0	25	1	2	0	3	0	2	2	1	1	1	1	0	0	0	1	0	0	0	0	0	0	0	0	0	0	0	0	0	0	0	0	0	0	0	0	0	1	0	0	1	2	2	1
96	0	20	0	2	0	3	0	1	4	1	1	2	1	0	0	0	0	0	0	0	0	1	1	0	0	1	0	0	0	0	0	0	0	0	0	0	0	0	0	0	1	1	1	1	1
97	0	21	0	2	0	2	1	3	4	1	1	1	1	0	0	1	0	1	0	0	1	1	1	0	1	1	0	0	1	0	0	0	0	0	0	1	0	1	0	0	0	1	1	1	1
98	0	29	1	2	0	3		2	0	0
99	0	60	1	2	1	3	1	3	4	0
100	0	26	1	2	0	3		1	2	1	1	3	1	0	0	0	0	0	0	0	0	0	0	0	0	0	0	0	0	0	0	0	0	0	0	0	0	0	0	1	0	1	1	1	1
101	0	24	1	2	0	3	0	1	0	0
102	0	24	0	2	0	3	0	1	1	1	1	2	1	1	1	1	1	1	1	1	1	1	1	1	1	1	1	1	1	1	1	1	0	0	0	0	0	1	1	0	0	1	1	1	1
103	0	27	1	2	0	3		3	0	0
104	0	36	0	2	0	3	1	1	4	0
105	0	28	1	0	0	3	1	1	1	1	1	2	0	0	0	0	0	0	0	0	0	0	0	1	0	1	0	0	0	0	0	0	0	0	0	0	0	0	0	1	0	1	1	1	1
106	0	22	0	2	0	3	1	2	4	1	1	1	1	1	0	0	0	0	0	0	0	1	1	0	0	0	0	0	0	0	0	1	0	0	0	0	1	0	0	0	1	1	0	1	1
107	0	24	0	2	0	3	0	2	3	0
108	0	26	1	2	0	3	0	1	1	1	2	0	1	0	0	0	0	0	0	0	0	0	0	1	0	0	0	0	0	0	0	0	0	0	0	0	0	0	1	0	0	1	1	1	1
109	0	25	1	0	0	3	0	2	1	1	1	2	0	1	0	0	1	0	0	0	0	0	0	1	1	1	1	0	0	0	0	0	0	0	0	0	0	0	0	1	0	1	1	1	1
110	0	23	0	2	0	3	0	0	0	1	1	2	0	1	0	0	0	0	0	0	0	0	0	0	0	0	0	0	0	0	0	0	0	0	0	0	0	0	1	0	0	1	1	1	1
111	0	24	0	2	0	3	1	3	3	1	1	1	1	1	0	1	1	1	1	1	1	1	1	0	0	0	0	0	1	1	0	0	0	1	0	0	0	0	1	0	1	1	1	1	1
112	1	36	1		0	3	1	3	0	0
113	1	43	1		0	3	1	2	0	1	0	0	1	1	1	1	1	1	1	1	1	0	0	1	1	1	1	1	0	0	1	1	1	1	0	1	0	1	1	0	0	2	1	1	1
114	0	24	1	0	0	3	0	1	1	1	1	1	1	0	0	0	0	0	0	0	0	0	0	0	0	0	0	0	1	0	0	1	0	1	0	0	1	0	1	0	0	1	1	1	1
115	1	24	0		0	3	1	1	1	1	0	1	0	0	0	0	0	0	0	0	0	1	0	0	1	0	0	0	1	0	0	1	0	1	0	1	1	0	1	0	0	1	1	1	0
116	0	23	0	2	0	3	0	1	3	0
117	0	23	0	2	0	3	0	0	1	1	0	1	1	1	1	0	0	0	0	0	0	0	0	0	0	0	0	0	0	0	0	0	0	0	1	0	0	0	1	0	0	1	1	1	1
118	0	24	0	2	0	3	1	3	3	1	1	1	1	1	0	1	1	1	1	1	1	1	1	0	0	0	0	0	1	1	0	0	0	1	0	0	0	0	1	0	1	1	1	1	1
119	0	22	0	2	0	3	0	3	4	1	0	2	1	0	0	0	0	0	0	0	0	1	1	0	0	1	0	0	0	0	0	0	1	1	0	0	0	1	1	0	1	1	1	1	1
120	0	22	0	2	0	3	0	0	0	1	2	0	1	1	1	1	1	1	1	1	1	1	1	1	1	1	1	1	1	1	0	0	0	1	0	0	0	1	1	0	1	1	1	0	1
121	1	21	0		0	3	1	1	2	0
122	1	21	0		1	3	0	0	2	1	0	1	1	1	1	1	0	1	1	0	0	1	1	1	1	1	1	1	1	0	1	1	0	0	1	0	1	1	1	0	0	1	2	1	1
123	1	23	0		1	3	1	0	2	0
124	1	24	0		0	3	0	2	4	1	0	2	1	0	0	0	0	0	0	0	0	0	1	0	0	0	0	0	1	0	0	1	0	0	0	0	1	0	1	0	0	1	1	1	1
125	1	24	0		1	3		0	3	1	1	3	0	0	0	0	0	0	0	0	0	0	0	0	0	0	0	0	1	0	0	0	0	0	0	0	0	0	0	0	1	1	2	2	1
126	1	20	0		0	2	1	0	3	0
127	1	30	1		1	3	1	1	2	0
128	1	22	0		0	2		0	3	0
129	1	27	2		1	2	1	3	2	0
130	1	21	0		0	2		2	3	0
131	1	29	0		0	3	1	1	2	0
132	1	24	0		0	2	1	0	0	0
133	1	27	0		0	3	1	1	3	1	0	0	0	0	0	0	0	0	0	0	0	1	0	0	0	0	0	0	1	0	0	0	1	0	0	1	0	0	1	0	0	1	1	1	1
134	0	21	0	2	0	3	0	3	0	1	2	2	1	1	1	0	0	0	0	0	0	0	0	0	1	0	0	0	0	0	0	1	0	0	1	1	0	0	1	0	0	1	1	1	1
135	0	22	0	2	0	3	0	0	0	0
136	0	19	0	2	0	3	0	2	0	0
137	0	35	0	2	0	3	1	1	4	1	0	1	1	1	0	0	0	0	0	0	0	0	1	0	0	0	0	0	1	0	0	1	0	0	0	1	1	1	1	0	0	0	1	1	1
138	0	19	0	2	0	3		3	0	0
139	1	20	0		0	3		0	3	0
140	0	24	0	2	0	3	0	3	0	1	2	0	1	1	1	1	1	1	1	0	1	1	1	1	1	1	1	1	1	1	0	1	0	0	1	0	1	1	1	0	0	1	1	1	1
141	0	22	0	2	1	3	0	2	0	1	0	0	1	1	0	1	0	1	1	0	0	1	0	0	0	1	1	0	0	0	0	0	0	0	0	0	0	0	0	0	1	1	1	1	1
142	0	22	1	2	0	3		1	2	0
143	0	60	1	2	0	2		3	4	0
144	0	23	0	2	0	3		3	0	1	0	0	0	1	0	0	1	0	0	0	0	0	1	0	0	1	0	0	1	0	0	0	0	0	1	1	0	1	1	0	0	1	1	1	1
145	0	38	1	2	0	3	0	3	4	1	2	0	1	0	0	0	0	0	0	0	0	1	1	1	0	1	1	0	1	0	0	0	0	0	0	1	0	0	1	0	0	1	1	2	1
146	0	21	0	2	0	3	0	2	0	1	0	1	1	1	1	1	1	1	1	1	1	1	1	1	1	1	1	1	0	0	0	0	1	0	0	0	0	1	1	0	0	1	1	0	1
147	1	36	1		0	3	1	1	4	1	0	1	1	1	1	1	1	1	1	0	1	1	1	1	1	1	1	1	1	0	0	0	0	0	0	0	0	1	1	0	0	0	1	0	0
148	1	28	0		0	3	1	3	4	0
149	0	28	1	1	0	3		1	1	0
150	0	22	0		0	2		0	2	0
151	1	21	0		0	2	1	0	2	1	0	2	0	0	0	0	0	0	0	0	0	0	1	0	0	0	0	0	0	1	0	1	0	0	0	0	1	0	0	0	0	1	1	1	1
152	0	22	0	2	0	3	1	2	1	1	0	3	0	1	0	1	0	0	0	0	0	1	0	1	0	0	0	0	0	0	0	0	0	0	1	0	0	1	1	0	0	1	2	1	1
153	0	30	1	2	0	3	1	1	1	1	1	0	1	0	0	0	0	0	0	0	0	1	0	0	0	0	0	0	0	0	0	0	0	0	0	0	0	0	1	1	0	1	1	1	1
154	0	36	2	2	0	3	1	2	4	0
155	0	33	1	2	0	3	1	2	1	1	2	0	0	0	0	1	0	0	0	0	0	1	0	0	0	0	0	0	0	0	0	0	0	1	0	0	0	0	1	0	0	1	1	1	1
156	0	30	1	0	0	2		1	1	1	1	1	1	0	0	0	0	0	0	0	0	0	1	1	0	1	0	0	0	0	0	0	0	0	0	0	0	0	1	1	0	0	2	2	1
157	0	35	1	2	0	2		1	1	0
158	0	19	0	2	0	2	1	3	1	0
159	0	28	1	2	1	3	1	1	3	1	2	0	1	1	1	1	0	1	1	1	1	0	0	0	0	0	0	0	1	1	0	0	0	0	0	0	0	1	1	0	1	1	1	2	1
160	0	19	0	2	0	3	0	3	1	1	2	0	1	1	1	1	1	1	1	1	1	1	1	1	1	1	1	1	1	1	1	1	0	0	1	1	0	1	1	0	0	1	2	2	1
161	0	60	1	2	1	0		1	3	0
162	0	56	1	2	0	3	1	3	1	1	1	2	0	0	0	1	0	1	1	0	0	1	1	1	0	0	0	0	0	0	0	0	0	0	0	0	0	0	1	0	1	1	1	1	1
163	0	49	1	2	0	2		0	3	0
164	0	47	1	2	0	3	1	0	1	1	0	3	1	0	0	0	0	0	0	0	0	0	0	0	0	0	0	0	0	1	0	0	1	0	0	1	0	1	1	0	0	1	1	1	1
165	0	29	0	2	0	2		2	1	0
166	0	35	1	2	0	3	1	1	1	1	1	1	1	1	1	0	0	0	0	0	0	1	0	1	1	1	0	0	0	0	0	0	0	0	0	0	0	0	1	1	0	1	2	1	1
167	0	50	1	2	0	3	1	2	1	1	0	0	1	1	1	1	0	0	0	0	1	1	1	1	0	0	1	0	1	0	0	0	1	0	0	0	0	0	0	0	0	1	1	1	1
168	0	33	1	1	0	3	1	0	4	0
169	0	43	1	2	0	3	1	3	1	1	2	0	1	1	0	1	0	0	0	0	1	1	0	1	0	0	0	0	0	0	0	1	0	0	0	0	0	1	1	0	1	0	1	2	1
170	0	43	0	2	0	3	1	1	1	1	1	0	1	0	0	0	0	0	0	0	0	1	1	0	0	1	0	0	0	0	0	0	0	1	1	0	0	0	1	0	0	1	0	1	1
171	0	22	0	2	0	3		0	1	0
172	0	27	1	2	0	3	0	0	1	0
173	0	35	1	0	0	2		2	3	1	1	1	0	0	0	0	0	0	0	0	0	1	0	1	0	1	0	0	1	0	0	0	0	0	0	0	0	0	0	1	0	1	1	1	1
174	0	40	1	2	0	3	1	3	1	0
175	0	23	1	2	0	3	1	1	1	0
176	0	28	1	2	0	2	1	1	1	0
177	0	29	1	2	0	2	0	0	3	0
178	0	30	1	2	0	2	1	0	3	0
179	0	30	1	2	0	2	1	0	1	0
180	0	35	1	2	0	3		0	1	1	2	0	1	1	1	1	1	1	1	0	1	0	1	1	1	1	0	0	0	1	0	0	0	1	1	1	0	1	1	0	1	1	1	1	1
181	0	40	1	2	1	3	1	1	3	0
182	0	30	1	2	1	2		1	1	1	2	0	0	1	0	0	1	0	0	0	0	1	0	1	0	0	0	0	0	0	0	0	0	1	0	0	0	0	1	0	1	1	2	2	1
183	0	37	1	2	0	2	1	0	4	1	0	0	1	0	0	0	0	0	0	0	1	0	1	0	1	1	0	0	0	0	0	0	0	0	1	0	0	0	1	0	0	1	0	0	1
184	0	22	0	2	0	3	0	1	1	1	0	0	0	1	0	0	0	1	0	0	1	1	1	0	1	1	0	0	0	0	0	1	0	0	0	0	0	0	1	0	0	1	1	0	1
185	0	23	0	2	0	3	0	2	4	0
186	0	25	0	2	0	3	1	0	3	1	2	0	1	0	0	0	0	0	0	0	0	1	1	1	1	1	0	0	0	0	0	1	0	0	0	0	1	1	1	0	1	0	1	0	1
187	0	28	1	1	0	2		2	3	1	2	2	0	0	0	0	1	0	0	0	0	1	1	1	0	1	0	0	1	1	0	0	0	0	0	1	0	1	1	1	0	1	1	1	1
188	0	24	0	2	0	2	0	2	0	0
189	0	23	0	2	0	3	1	3	1	1	0	3	0	1	0	1	0	1	1	0	1	1	1	1	1	1	0	0	0	0	0	1	0	1	1	1	0	0	1	0	1	1	1	1	1
190	0	45	2	2	0	3	1	3	4	1	1	1	1	0	0	0	0	0	0	0	1	1	1	1	1	0	0	1	0	0	0	1	0	0	0	0	0	1	1	0	0	1	2	0	1
191	0	40	0	2	0	3	1	2	0	1	2	2	1	0	0	0	0	0	0	0	0	0	0	0	0	0	0	0	0	0	0	0	0	0	0	1	0	1	1	0	0	1	1	0	1
192	0	24	1	2	0	3	1	2	1	1	1	1	1	0	0	0	0	0	0	0	0	1	0	1	0	1	0	0	0	0	0	0	0	0	0	0	0	0	0	0	0	1	1	1	1
193	0	40	0	2	0	3		0	0	1	0	2	1	0	1	1	1	1	1	1	1	1	1	1	1	1	1	1	1	1	1	1	1	1	0	1	0	1	1	0	1	0	0	2	2
194	0	23	0	2	1	3		0	1	0
195	0	36	1	1	0	3	1	1	3	0
196	0	22	1	2	0	3	1	1	3	0
197	0	21	0	2	0	3	0	3	4	1	1	3	0	0	0	0	0	0	0	0	0	0	0	0	0	1	0	0	0	0	0	0	0	0	1	0	0	1	1	0	0	1	1	1	1
198	0	22	0	2	0	3	1	3	4	0
199	1	30	0		0	3	0	3	0	0
200	0	45	1	2	0	3	0	3	4	1	0	1	1	0	0	0	0	0	0	0	0	0	0	0	0	0	0	0	0	0	0	0	0	0	1	0	0	0	0	0	0	2	0	0	0
201	0	24	1	2	0	3	0	2	4	1	2	0	1	0	0	1	1	1	0	0	1	1	0	0	1	0	0	0	1	1	1	0	0	0	0	0	0	1	0	0	1	1	1	1	1
202	0	20	1	2	0	2		2	3	1	1	1	1	0	0	1	1	0	0	0	0	0	0	0	0	0	0	0	0	0	0	0	0	0	0	0	0	0	1	0	0	1	0	1	1
203	0	22	0	2	0	3	0	1	4	1	2	1	1	0	0	0	1	0	1	0	1	1	0	1	1	1	0	0	1	0	0	1	0	0	1	1	0	1	1	0	0	1	1	0	1
204	0	20	0	2	0	3	1	3	4	0
205	1	30	1		0	3	1	3	2	0
206	1	18	0		0	3	1	3	4	0
207	0	39	1	2	0	3	1	3	4	1	1	0	1	0	1	0	0	0	0	0	0	1	1	1	1	1	0	0	1	1	0	0	1	0	1	0	1	1	1	0	0	1	1	1	1
208	0	22	0	2	0	3	0	2	4	0
209	1	28	1		0	3	1	3	2	1	0	0	0	1	0	0	0	0	0	0	0	0	0	0	0	0	0	0	1	0	0	0	0	0	0	0	0	0	1	0	0	2	2	2	1
210	0	22	0	2	0	3	0	1	3	0
211	0	22	0		0	3	0	2	3	1	0	2	1	0	0	0	0	0	0	0	0	0	0	0	0	0	0	0	1	0	0	0	0	0	0	0	0	0	1	0	0	1	1	1	1
212	1	29	0	2	0	3	1	2	2	0
213	0	21	0	2	0	3	0	3	4	1	2	0	1	0	0	0	0	0	0	0	0	1	0	0	0	0	0	0	1	0	0	0	0	1	0	0	0	1	1	0	0	1	1	1	1
214	0	22	0	2	0	3	0	3	4	1	2	0	0	1	0	1	0	0	1	0	0	1	0	0	0	0	0	0	1	1	0	0	0	0	0	0	0	0	1	0	1	1	1	1	1
215	1	58	1		0	2	1	2	4	0
216	0	22	0	2	0	3	0	2	4	1	2	0	0	0	0	0	0	0	0	0	0	1	1	0	0	0	0	0	0	0	0	0	0	0	1	0	0	1	1	0	1	1	0	0	1
217	0	23	0	2	0	3	0	3	4	1	0	1	1	1	1	0	0	0	0	0	0	0	0	0	0	0	0	0	0	0	0	0	0	0	1	0	0	0	1	0	0	1	2	0	1
218	0	23	0	2	0	3	1	2	1	0
219	1	28	0		0	3	1	2	2	1	0	2	1	0	0	0	0	0	0	0	0	1	1	0	0	0	0	0	1	0	0	1	0	0	0	1	1	1	1	0	0	1	1	1	1
220	0	27	1	2	0	3	1	0	3	0
221	0	20	0	2	0	3	1	3	4	1	1	2	0	0	0	0	0	0	0	0	0	1	0	0	0	1	0	0	0	0	0	0	0	0	0	0	0	0	0	0	1	2	1	2	1
222	1	43	1		0	3	1	3	4	1	0	0	1	0	1	1	0	1	0	0	0	0	1	0	0	0	0	0	1	0	0	0	1	0	0	1	0	0	1	0	0	1	1	0	1
223	0	29	0	2	0	3	0	0	4	1	0	2	1	1	0	1	1	0	0	1	0	1	1	1	1	1	0	1	1	0	0	0	0	0	0	0	1	1	1	0	0	1	2	0	2
224	0	20	0	2	0	3	0	2	4	0
225	0	22	0	2	0	3	0	3	4	1	0	1	0	0	1	0	0	0	0	0	0	0	0	0	0	0	0	0	0	0	0	0	0	0	0	0	0	1	1	0	0	2	1	1	1
226	0	22	0	2	0	3	0	1	0	1	1	1	0	0	0	0	0	0	0	0	0	1	0	0	0	1	0	0	0	0	0	0	0	0	0	0	0	0	1	0	1	1	1	1	1
227	0	30	1	1	0	2		1	3	0
228	0	57	1	2	1	3	1	2	4	0
229	0	44	1	2	0	3	1	1	1	1	2	0	0	1	0	1	0	1	0	0	0	0	1	1	0	1	0	0	0	0	0	0	0	1	0	0	0	0	1	0	1	2	1	0	2
230	0	20	0	2	0	3	0	0	0	1	1	1	1	0	0	0	0	0	0	0	0	0	0	0	0	1	0	0	0	0	0	0	0	0	0	0	0	0	1	0	1	1	1	1	1
231	0	36	2	2	0	3	1	1	3	0
232	0	23	0	2	0	3	0	3	0	0
233	0	31	1	2	0	3	1	2	3	1	0	2	1	1	1	1	0	1	1	0	1	1	1	1	1	1	1	1	1	0	0	1	0	0	0	0	0	1	1	0	0	2	1	1	1
234	0	40	1	2	1	3	1	2	1	0
235	0	25	1	2	1	3		0	3	1	1	1	0	0	0	1	1	0	0	0	0	1	1	1	0	1	0	0	0	0	0	0	0	0	0	0	0	0	1	1	0	0	1	1	1
236	0	23	1	2	0	3	1	0	4	0
237	0	45	1	2	1	3	1	2	1	1	1	3	0	1	0	1	0	1	1	0	0	1	1	1	0	1	1	0	0	0	0	1	0	0	0	0	0	0	0	0	1	1	1	2	1
238	0	20	0	2	0	3	1	0	1	0
239	0	40	2	2	0	3	1	2	1	0
240	0	20	0	2	1	3	0	2	0	1	1	3	1	0	0	1	0	1	1	0	0	0	0	0	0	1	0	0	0	0	0	0	0	0	0	0	0	0	0	0	1	1	0	0	1
241	0	24	0	2	0	2	0	3	4	0
242	0	58	1	2	0	2	1	1	3	1	2	2	0	0	0	1	0	0	0	0	0	1	0	0	0	0	0	0	0	0	0	0	0	0	1	0	0	1	1	0	0	1	2	1	1
243	1	22	0		0	3	0	3	0	1	0	0	1	0	0	0	0	0	0	0	0	0	0	0	0	0	0	0	0	0	0	1	0	1	0	0	1	0	1	0	1	1	1	1	1
244	0	27	1	2	0	3		1	4	1	2	0	1	0	0	1	1	0	1	0	0	0	1	1	1	1	0	0	1	1	0	0	1	0	0	0	0	1	1	1	0	1	2	2	2
245	1	28	1		0	3	1	3	3	1	0	3	1	0	0	1	0	0	1	0	0	1	0	0	0	0	0	0	0	1	0	1	1	0	1	1	1	0	1	0	0	1	1	1	1
246	1	58	1		1	3	1	2	4	0
247	0	20	0	2	0	3		1	0	0
248	0	22	0	2	0	3	0	3	4	1	1	1	0	1	0	0	0	0	0	0	0	0	0	0	0	0	0	0	0	0	0	0	0	0	0	0	0	0	1	0	0	2	1	2	1
249	0	43	1	2	0	3	1	2	1	1	1	3	1	1	0	0	0	0	0	0	0	0	0	0	0	1	0	0	0	0	0	0	0	1	0	0	0	0	1	0	1	1	1	1	1
250	0	18	0	2	0	3	0	2	0	1	1	2	0	0	0	0	0	0	0	0	0	1	0	0	0	0	0	0	0	0	0	0	0	0	0	0	0	0	0	0	1	1	1	1	1
251	0	21	0	2	0	2	0	1	4	1	0	3	1	1	0	0	0	0	0	0	0	0	0	0	0	0	0	0	0	0	0	1	0	0	0	0	1	0	1	0	0	1	1	1	1
252	0	28	0	2	0	3	1	3	4	0
253	0	23	0	2	0	3	0	2	4	0
254	0	20	0	2	0	3		1	3	0
255	0	21	0	2	0	3	1	0	4	1	2	1	0	0	0	0	0	0	0	0	0	1	0	0	0	1	0	0	0	1	0	0	0	0	1	0	0	0	0	0	1	1	0	1	1
256	0	22	0	2	0	3	0	3	0	0
257	0	28	0	2	0	3	1	3	4	1	0	0	1	0	0	1	0	0	0	0	0	1	0	1	0	0	0	0	1	0	0	1	1	1	0	1	1	0	0	0	1	1	1	2	1
258	0	30	1	2	0	3	1	3	3	1	1	3	0	0	0	0	0	0	0	0	0	1	0	0	1	1	0	0	0	0	0	0	0	0	0	0	0	0	0	0	1	1	1	0	1
259	0	24	1	2	0	2	1	1	2	0
260	0	40	1	2	0	3	1	2	1	1	1	1	1	1	1	1	0	1	0	0	0	0	0	0	0	1	0	0	0	0	0	0	0	0	0	1	0	1	1	0	0	1	1	1	1
261	0	58	2	2	0	2	1	1	4	0
262	0	23	1	2	0	3	0	0	3	1	2	2	1	1	0	1	1	1	1	0	0	1	0	0	0	1	0	0	1	1	0	0	0	0	0	0	0	0	1	0	0	1	1	1	1
263	0	22	0	2	0	3	1	3	1	1	0	0	0	0	0	1	1	1	0	0	0	0	1	0	0	0	0	0	1	1	0	0	0	0	0	0	0	1	1	0	0	1	1	1	1
264	0	21	0	2	0	3	0	1	0	1	0	0	1	1	1	1	1	1	0	0	0	0	0	0	0	0	0	0	1	0	0	0	0	0	0	0	1	0	1	0	1	1	2	1	1
265	0	26	1	2	0	3	1	1	3	1	0	3	1	1	1	0	0	0	0	0	0	1	1	1	0	1	0	0	0	0	0	0	0	0	1	0	0	0	1	0	1	2	2	1	1
266	0	35	1	2	0	3	0	3	4	1	0	1	1	1	1	1	0	0	0	0	0	1	1	0	1	1	0	0	1	0	0	1	0	0	0	0	1	1	1	0	0	0	0	1	1
267	0	57	1	2	1	2	1	3	1	1	0	3	1	1	0	0	0	0	0	0	0	0	0	0	0	0	0	0	0	0	0	0	0	0	0	0	0	0	1	0	0	1	1	0	1
268	0	22	0	2	1	3	0	3	4	1	0	2	0	0	0	0	0	0	0	0	0	0	1	0	0	0	0	0	0	0	0	0	0	1	0	0	1	1	1	0	0	1	1	1	1
269	0	50	1	2	0	2	1	2	4	0
270	0	40	1	2	0	3	1	3	4	1	0	1	1	0	0	1	0	0	0	0	0	1	1	0	0	1	0	0	0	0	0	0	1	0	1	1	0	0	1	0	0	2	2	2	1
271	0	58	1	2	0	3	1	3	3	0
272	1	26	0		0	3	1	2	2	1	0	2	0	1	0	0	0	0	0	0	0	0	0	0	0	0	0	0	1	0	0	0	0	0	1	0	0	0	1	0	0	0	1	1	1
273	1	48	1		1	3	1	3	4	1	2	0	1	1	1	1	0	1	0	0	0	1	1	0	0	1	0	0	1	0	0	1	1	0	1	0	1	1	1	0	0	1	1	2	2
274	0	58	2	2	0	2	1	2	4	0
275	0	20	0	2	0	3	1	3	1	0
276	0	23	1	0	0	3	0	1	4	1	1	1	1	0	0	0	0	0	0	0	0	0	0	1	0	1	0	0	0	0	0	0	0	1	0	0	0	0	0	1	0	0	1	1	1
277	0	48	1	2	0	2	1	2	4	1	2	0	0	1	0	0	0	0	1	0	0	1	1	1	0	1	0	0	0	0	0	1	0	0	1	1	0	0	1	1	0	1	0	1	1
278	0	40	1	2	0	3	1	3	4	0
279	0	58	3	2	1	2		2	3	1	0	0	1	1	1	0	0	0	0	0	0	0	0	0	0	0	0	0	0	0	0	0	0	0	0	1	0	0	1	0	0	1	1	0	1
280	0	40	1	2	0	3	1	3	4	0
281	0	50	1	2	0	0		2	4	0
282	0	21	0	2	0	3	0	3	2	0
283	1	48	1		1	3	1	3	4	1	2	0	1	0	1	1	0	1	0	0	0	1	1	0	0	1	1	0	0	0	0	1	1	0	1	0	1	1	1	0	0	1	2	2	1
284	0	22	0	2	0	3	0	3	4	1	0	3	1	1	0	0	0	0	0	0	0	0	1	0	0	0	0	0	0	0	0	0	0	0	0	0	0	0	1	0	0	1	1	1	1
285	0	29	1	2	0	3		2	3	1	0	2	1	1	1	1	1	1	1	1	1	1	0	1	1	1	0	0	0	0	0	0	0	1	1	0	0	0	1	0	1	1	2	2	1
286	0	21	0	2	0	3	0	2	3	1	1	2	1	1	1	0	0	0	0	0	0	0	1	0	0	1	0	0	0	1	0	1	0	0	1	0	0	1	1	0	1	1	1	0	1
287	0	27	1	2	1	3	1	2	3	0
288	0	21	0	2	0	3	0	1	1	0
289	0	24	1	2	0	3		0	4	0
290	0	37	1	2	0	3	1	1	3	0
291	0	22	2	2	0	3	1	3	4	1	1	0	0	0	0	0	0	0	0	0	0	1	0	0	0	1	0	0	0	0	0	0	0	0	0	0	0	0	1	0	0	1	2	1	1
292	1	30	1		0	3	1	3	4	0
293	0	33	1	0	0	3	1	1	3	0
294	0	23	0	2	0	3	0	1	3	1	2	0	1	1	0	0	0	0	0	1	0	1	1	0	1	0	0	0	0	0	0	0	0	0	0	0	0	0	1	0	0	1	1	1	1
295	0	36	1	2	0	3	1	1	4	1	2	0	0	0	0	1	0	0	0	0	0	1	0	0	0	0	0	0	1	0	0	0	0	0	0	0	0	0	0	0	1	1	1	1	1
296	0	45	1	2	0	3	1	3	3	0
297	0	33	1	0	0	3	1	1	3	1	1	1	0	0	0	0	0	0	0	0	0	0	0	1	0	1	0	0	0	0	0	0	0	0	0	0	0	0	0	1	0	1	1	1	1
298	0	30	1	1	0	3	1	0	4	1	1	2	0	1	0	0	0	0	0	0	1	1	1	1	0	0	0	0	1	0	0	0	0	0	0	0	0	0	1	1	0	1	1	2	1
299	1	47	1		0	2	1	2	3	1	2	3	1	1	1	1	0	0	0	0	0	1	1	1	1	1	1	1	0	0	0	1	1	0	0	1	0	1	1	1	0	1	2	1	1
300	0	24	0	2	0	3	0	2	1	0
301	0	21	0	2	0	3	0	0	4	0
302	0	22	0	2	0	3	0	0	4	0
303	0	35	2	2	0	3	0	0	3	1	2	1	1	0	0	1	0	0	0	0	0	1	1	0	0	0	0	0	0	0	0	0	0	0	0	0	0	1	1	0	1	1	1	1	1
304	0	25	0	2	0	3	0	2	1	1	2	2	1	0	0	0	0	0	0	0	0	0	1	0	0	0	0	0	0	0	0	0	0	0	0	0	0	0	1	0	0	1	2	1	1
305	0	30	1	0	0	3	1	0	3	0
306	0	45	1	2	0	0		3	4	0
307	0	22	0	2	0	3	0	0	4	0
308	0	22	0	2	0	3	0	0	4	1	1	2	1	1	0	0	0	0	0	0	0	0	1	0	1	1	0	0	1	0	0	0	0	0	0	0	0	0	1	0	0	1	1	1	1
309	0	24	1	1	1	2	1	1	0	0
310	0	23	1	2	0	3	0	3	4	1	1	1	1	1	1	1	1	1	1	1	1	1	1	1	1	1	1	1	1	0	1	1	0	0	0	0	0	0	1	0	0	1	1	1	1
311	0	34	1	0	0	3	1	1	1	1	0	0	1	1	1	1	1	1	1	1	1	1	1	1	1	1	1	1	1	1	0	0	0	0	0	0	0	1	1	1	0	1	1	1	1
312	0	24	1	2	0	3	1	2	3	0
313	1	42	1	2	0	2		1	3	0
314	0	50	1	2	0	3	1	3	3	0
315	0	40	1	2	0	3		3	3	1	0	0	1	0	0	0	1	0	0	0	0	0	0	0	0	0	0	0	1	0	0	0	0	0	0	0	0	0	0	0	1	1	0	1	1
316	0	30	1	1	0	3	1	3	3	1	1	2	1	0	0	0	0	0	0	0	0	0	0	1	0	1	0	0	0	0	0	0	0	0	0	0	0	0	1	1	0	2	2	2	1
317	0	35	1	2	0	3	1	0	3	1	1	2	1	1	0	0	0	0	1	0	1	1	1	0	0	1	0	0	1	0	0	0	0	0	1	0	0	0	0	1	0	1	0	1	1
318	0	48	3	2	0	2	1	1	4	0
319	0	38	1	0	1	3	1	2	3	1	1	1	0	0	0	1	0	0	0	0	0	0	0	1	0	1	0	0	1	0	0	0	0	0	0	0	0	0	0	1	0	1	2	2	1
320	0	19	0	2	0	2	0	1	0	1	1	2	0	1	0	0	0	0	0	0	0	0	0	0	0	0	0	0	0	0	0	0	0	0	0	0	0	0	1	0	0	1	0	0	1
321	0	50	2	2	1	3		3	4	0
322	0	38	1	2	0	3	1	2	3	0
323	0	22	0	2	0	3	0	3	4	1	0	0	1	1	1	0	0	0	0	0	0	1	0	1	0	0	0	0	1	0	0	0	1	1	1	1	0	1	0	0	0	1	1	1	1
324	0	33	1	2	0	3	1	2	3	0
325	0	21	0	2	0	2	0	2	3	1	2	1	1	0	0	0	0	0	0	0	0	1	0	0	0	0	0	0	0	0	0	0	0	0	0	0	0	0	1	0	0	2	0	1	1
326	0	52	1	2	0	3	1	3	4	0
327	1	22	0		0	3	1	1	0	0
328	0	24	0	2	0	3	0	3	4	0
329	0	49	3	2	0	0	1	1	4	0
330	0	35	1	0	0	3	1	2	4	1	1	3	0	0	0	0	1	0	0	0	0	1	1	1	0	1	0	0	1	0	0	0	0	0	0	0	0	0	1	1	0	1	2	1	1
331	0	30	1	2	0	1		1	3	1	2	0	1	1	1	1	1	1	1	0	0	1	1	1	1	1	0	0	1	0	0	1	0	0	0	0	0	1	1	1	0	1	1	1	1
332	0	46	1	2	0	3	1	2	4	1	1	1	1	1	1	1	1	1	1	0	0	1	1	1	1	1	0	0	1	1	0	1	1	0	0	0	1	0	1	0	0	1	0	2	1
333	1	25	0		0	3	1	2	3	0
334	0	21	0	2	0	3	0	3	0	1	0	2	1	1	1	1	1	0	0	0	0	1	1	0	1	0	0	0	0	0	0	0	0	0	1	1	0	0	1	0	0	1	1	1	1
335	0	36	1	2	0	3	1	3	3	0
336	0	20	0	2	0	3	1	1	0	1	0	0	1	1	1	0	0	1	1	0	1	0	0	1	0	0	0	0	0	0	0	0	0	1	1	0	0	0	1	0	0	2	1	1	1
337	1	23	0		0	3	1	3	4	1	0	1	0	1	0	0	0	0	0	0	0	1	1	1	0	0	0	0	0	0	0	0	0	0	1	0	1	1	0	0	0	1	2	1	1
338	0	46	1	2	0	3	1	2	3	1	1	2	1	0	0	0	0	0	0	0	0	1	0	1	0	1	0	0	0	0	0	0	0	0	0	0	0	0	0	1	0	1	1	2	1
339	1	18	0		0	3	1	3	4	0
340	0	38	1	2	0	3	1	1	2	0
341	0	44	1	2	0	3	1	2	3	1	1	1	0	0	0	0	0	0	0	0	0	1	0	1	0	0	0	0	0	0	0	0	0	0	0	0	0	0	0	0	0	1	2	2	2
342	0	28	1	1	0	3		2	4	0
343	0	22	0	2	0	2	0	3	4	1	0	1	0	0	0	0	0	0	0	0	0	0	0	0	0	0	0	0	0	0	0	0	1	0	1	0	0	1	1	0	0	2	1	1	2
344	0	20	0	2	0	3	0	0	3	0
345	0	35	1	2	0	3		1	1	1	2	3	1	1	1	1	1	1	1	0	1	1	0	1	1	1	1	1	1	0	0	1	0	1	0	0	0	1	1	0	1	2	1	1	1
346	0	33	1	1	0	1	0	2	4	0
347	1	18	0		0	2	0	3	3	0
348	0	22	0		0	3	0	2	0	0
349	0	21	0	2	0	3	0	3	0	0
350	0	30	1	2	0	3		2	4	1	0	2	1	0	0	0	0	0	0	0	0	1	1	0	0	1	0	0	0	0	0	1	0	0	0	1	0	1	1	0	0	2	1	2	1
351	0	43	1	2	0	3	1	1	4	0
352	0	38	1	2	0	3	1	2	3	0
353	1	40	1		1	3	1	3	4	0
354	1	39	1		0	3	1	3	2	1	0	3	0	0	0	0	0	0	0	0	0	0	0	0	0	0	0	0	1	0	0	0	1	1	1	1	0	0	1	0	0	2	1	1	1
355	1	31	1		0	3	1	2	2	0
356	0	24	1	0	0	3	1	1	4	1	1	1	1	1	1	0	1	0	0	0	0	1	0	1	1	1	0	0	0	0	0	0	0	0	0	0	0	0	1	1	0	1	1	1	1
357	0	33	1	0	0	3	1	1	2	1	1	2	0	0	0	0	1	0	0	0	0	1	1	0	0	0	0	0	0	0	0	0	0	0	0	0	0	0	1	1	1	1	1	1	1
358	0	28	2	2	0	3	1	0	3	1	1	1	1	1	1	1	1	1	1	1	1	1	1	1	1	1	1	1	1	1	0	1	0	0	0	0	1	0	1	0	0	1	1	1	1
359	1	22	0	2	0	3	0	3	0	1	1	2	0	0	0	0	0	0	0	0	0	1	0	0	0	1	0	0	0	0	0	0	0	0	0	0	0	0	1	0	0	1	2	1	1
360	1	21	0		0	3	0	1	3	1	0	1	0	0	0	0	0	0	0	0	0	0	0	0	0	0	0	0	1	0	0	1	0	1	0	1	1	1	1	0	0	1	2	1	1
361	0	36	1	2	0	3	1	3	3	1	1	2	1	0	0	0	0	0	0	0	0	0	0	0	0	0	0	0	0	0	0	0	0	0	0	0	0	0	1	0	1	1	1	1	1
362	1	39	1		1	3	1	3	4	1	2	1	0	0	0	0	0	0	0	0	0	1	0	0	0	0	0	0	0	0	0	0	1	0	1	0	0	0	0	0	1	1	1	1	1
363	0	22	0	2	0	3	0	1	0	0
364	0	22	0	2	1	3	0	3	4	1	2	0	1	1	1	1	0	0	0	0	0	1	1	1	0	1	0	0	1	1	0	1	0	1	1	0	1	1	1	0	1	1	1	2	1
365	1	45	1		1	3		3	4	1	1	1	0	0	0	1	0	1	0	0	0	0	0	0	0	0	0	0	0	0	0	0	0	0	0	0	0	0	0	0	0	1	2	1	1
366	0	33	1	1	0	3	1	3	3	1	1	2	1	1	0	0	0	0	0	0	0	1	0	1	0	1	0	0	1	0	0	0	0	0	0	0	0	0	0	1	0	1	1	0	1
367	0	43	1	2	0	3		3	2	1	2	0	1	0	0	0	0	0	0	0	0	0	0	0	0	0	0	0	0	0	0	0	0	0	0	0	0	0	1	0	0	1	1	0	1
368	1	23	0		0	3		1	1	0
369	1	19	0	2	0	2	1	0	3	1	0	1	1	1	1	1	0	1	1	1	1	1	1	1	1	1	1	1	0	0	0	1	0	1	0	0	1	1	1	0	1	0	1	0	1
370	0	40	1	2	0	3	1	1	1	0
371	0	48	1	2	0	3	1	1	1	0
372	1	51	1		0	3	1	2	4	0
373	1	27	1		0	3	1	2	2	1	2	1	1	1	0	0	0	0	0	0	0	1	0	0	0	0	0	0	0	0	0	1	0	0	0	0	1	1	1	0	0	1	1	0	1
374	1	47	1		0	2	1	2	4	1	1	2	1	1	0	1	0	1	0	0	0	0	1	1	0	1	1	1	0	0	0	1	0	0	0	0	0	0	0	0	0	1	1	1	1
375	0	22	0		0	2	1	2	4	1	0	0	1	1	0	0	0	1	1	0	1	1	1	1	0	0	1	1	0	0	0	0	0	0	1	0	0	1	1	0	0	2	2	0	1
376	0	19	0	2	0	3		3	0	0
377	0	21	0	2	0	3	1	1	0	1	0	1	1	0	0	0	0	0	0	0	0	0	1	0	0	0	0	0	0	0	0	0	0	0	1	0	0	1	1	0	0	1	1	2	1
378	1	32	1		0	3	1	3	1	0
379	0	27	0	2	0	3	1	2	4	0
380	0	21	0	2	0	3	0	1	4	0
381	0	23	2	2	0	3		3	0	0
382	0	49	2	2	0	3	1	3	4	0
383	0	21	0	2	0	2	0	2	4	0
384	0	22	0	2	0	3	1	3	4	0
385	0	24	1	2	0	3	1	1	4	0
386	0	26	1	0	0	3	1	3	4	1	0	0	1	1	1	1	0	1	1	0	1	1	1	1	1	1	1	1	1	1	1	1	0	0	0	1	0	0	1	0	0	2	0	1	1
387	0	45	1	2	1	3	1	2	3	1	2	0	1	1	1	1	0	0	0	0	1	1	1	0	0	1	0	0	0	0	0	0	0	0	0	0	0	0	1	0	0	1	1	1	1
388	0	26	0	2	0	3	1	1	0	0
389	0	47	1	2	0	0		2	4	0
390	1	30	1		0	3	1	1	1	0
391	0	26	1	2	0	3	1	1	1	0
392	0	25	1	2	0	3	1	2	4	0
393	0	22	0	2	0	3		0	0	1	0	1	1	0	0	0	0	0	0	0	0	0	0	0	0	0	0	0	0	0	0	0	0	0	0	0	0	0	1	0	0	0	0	0	1
394	0	27	2	2	0	3	1	1	3	0
395	0	21	0	2	0	3	0	3	4	0
396	0	32	1	2	0	3	1	3	2	1	2	0	1	1	0	0	1	0	0	0	0	0	0	1	1	1	0	0	0	1	0	0	0	0	0	0	0	1	1	0	0	1	1	1	1
397	1	18	0		0	2		2	2	0
398	0	21	0	2	0	3	0	2	4	1	0	1	1	1	1	1	1	1	1	0	1	0	1	0	0	1	0	0	0	0	0	0	0	0	0	0	0	0	1	0	1	1	1	1	1
399	0	24	1	1	0	1		0	0	0
400	0	23	1	2	0	3	0	2	4	1	0	0	1	1	1	1	1	1	1	1	1	1	1	1	1	1	1	1	1	0	0	0	0	0	0	0	0	0	1	0	1	0	1	1	1
401	1	18	0		0	2		3	4	1	0	0	0	0	0	0	0	0	0	0	0	1	0	0	0	0	0	0	1	1	0	0	0	1	1	1	1	0	1	0	0	1	1	1	1
402	1	18	0		0	2		3	4	1	2	3	1	1	1	1	1	1	1	1	1	1	1	1	1	1	1	1	1	1	1	0	1	1	1	1	1	1	1	0	1	1	0	2	1
403	0	40	1	1	0	3		2	2	0
404	1	18	0		0	2		1	4	0
405	0	45	1	0	1	2		1	3	0
406	0	38	1	0	0	3	1	3	3	1	2	0	1	0	0	0	0	0	0	0	0	0	1	1	0	1	0	0	0	1	0	0	1	0	0	1	0	1	1	1	1	2	1	2	1
407	1	18	0		0	2	0	3	4	0
408	1	18	0		0	2		3	4	0
409	0	21	0	2	0	2		1	4	0
410	1	48	1		0	3		1	3	0
411	0	23	1	2	0	3	0	2	4	1	0	0	0	1	0	0	0	0	0	0	0	0	0	0	0	0	0	0	0	0	0	0	0	0	0	0	0	0	1	0	0	1	2	1	1
412	1	18	0		0	2		3	4	0
413	0	26	1	2	0	3	1	3	4	0
414	0	35	1	1	0	0		1	0	0
415	0	26	1	1	0	3	1	1	0	1	1	2	1	0	1	1	1	0	1	0	1	1	1	1	1	0	1	0	1	0	0	1	1	0	0	0	1	0	1	0	1	1	1	2	1
416	0	45	1	2	0	3	1	2	4	0
417	0	24	1	2	0	3	1	2	1	1	0	0	1	1	0	0	1	1	1	0	0	1	1	1	1	1	0	0	1	1	1	0	1	0	0	1	0	1	1	1	0	2	1	1	1
418	0	29	1	2	0	3	1	1	3	1	0	0	1	1	1	1	0	1	1	0	1	1	1	1	1	1	1	1	1	0	0	0	0	0	0	0	0	1	0	0	0	1	1	0	1
419	0	26	1	2	0	3	1	0	3	0
420	1	18	0	2	0	2		3	4	0
421	0	27	1	0	0	3	1	1	0	1	1	1	1	1	1	1	1	1	1	0	1	1	1	1	1	1	1	1	1	0	0	0	0	0	0	0	0	1	1	1	0	1	1	1	1
422	0	40	1	1	0	2		3	3	0
423	0	47	1	2	1	3	1	2	3	0
424	0	32	1	2	0	2		0	1	0
425	0	45	3	2	0	3	1	0	3	1	0	1	1	0	0	0	0	0	0	0	0	1	0	0	0	0	0	0	1	0	0	1	0	0	0	1	1	1	1	0	1	0	1	1	1
426	0	33	1	1	0	2		2	2	0
427	0	40	1	2	0	0		3	4	0
428	0	22	0	2	0	3	0	3	4	0
429	0	19	0	2	0	3	1	1	4	1	0	0	0	0	0	0	0	0	0	0	0	0	0	0	0	0	0	0	0	0	0	0	0	1	0	1	0	0	1	0	0	2	1	1	1
430	0	28	1	2	0	3	1	1	0	0
431	0	52	1	2	0	3	1	1	0	1	1	2	1	1	1	1	0	1	1	1	1	1	1	1	0	1	0	0	0	0	0	0	0	1	1	0	0	1	1	1	1	2	2	2	1
432	0	50	1	2	0	3	1	2	4	0
433	1	19	0		0	3		3	0	0
434	0	19	0	2	0	2	0	1	0	1	1	2	0	0	0	0	0	0	0	0	0	1	0	0	0	0	0	0	0	0	0	0	0	0	0	0	0	0	0	0	1	1	1	1	1
435	0	23	1	2	0	3	1	2	1	1	1	1	1	1	1	0	0	1	1	0	0	1	1	1	0	1	0	0	0	0	0	0	0	0	0	0	0	0	1	0	0	1	1	2	1
436	0	32	1	2	0	3	1	3	1	1	2	0	1	1	0	0	0	0	0	0	0	0	0	0	0	0	0	0	0	0	0	0	0	0	1	0	0	0	1	1	0	1	1	1	1
437	0	23	1	1	0	2		1	0	1	0	0	0	0	0	0	0	0	0	0	0	1	1	1	0	1	0	0	0	0	0	0	0	0	1	1	0	1	1	1	0	1	2	2	1
438	0	47	1	2	0	3	1	1	3	0
439	0	29	0	2	0	3	1	0	3	0
440	0	40	1	2	0	3		3	3	0
441	0	37	1	1	0	2		3	3	0
442	0	24	0	2	0	3	1	3	4	1	0	0	1	0	0	0	0	0	0	0	0	1	1	0	0	1	0	0	0	0	0	0	0	0	1	1	0	1	1	0	0	1	1	1	1
443	0	43	1	2	0	3	1	2	3	0
444	0	40	1	2	0	2	1	1	1	0
445	0	52	1	2	0	2	1	1	3	0
446	0	52	1	2	0	2	1	1	3	0
447	0	22	0	2	0	3	1	3	4	1	2	1	0	1	0	0	1	1	0	0	0	1	1	1	1	1	1	1	0	0	0	0	0	0	1	0	0	0	1	0	0	1	1	0	1
448	1	19	0		1	2		0	4	1	1	1	1	1	0	1	0	1	1	0	1	1	1	1	0	0	0	0	0	0	0	1	0	0	1	0	1	0	1	0	0	1	0	1	1
449	0	39	1	2	0	3	1	3	3	1	1	0	1	0	0	1	1	0	0	0	0	1	0	0	0	1	0	0	0	0	0	0	0	0	0	0	0	0	1	0	0	1	1	1	1
450	0	37	1	1	0	3	1	2	1	1	1	0	0	0	0	1	1	1	0	0	0	1	1	0	0	0	0	0	1	0	0	0	0	0	1	0	0	1	1	1	0	0	1	0	1
451	0	46	1	2	0	3	1	2	1	1	0	0	1	1	0	1	0	0	1	0	0	1	1	1	0	1	0	0	0	0	0	1	1	1	0	1	1	0	1	0	1	1	1	0	1
452	0	43	1	2	1	3		3	1	1	0	2	0	0	0	1	0	0	0	0	0	0	0	0	0	0	0	0	0	0	0	0	0	0	0	0	0	0	1	0	0	2	2	0	1
453	0	29	1	2	0	3		2	3	1	2	0	1	1	0	1	1	0	0	0	0	1	1	1	0	0	0	0	0	0	0	0	0	0	0	0	0	0	1	1	0	0	1	1	1
454	0	56	1	2	1	3	1	3	3	0
455	0	26	1	2	0	3		1	0	0
456	1	18	0		0	2		0	4	1	0	1	1	1	1	1	0	1	1	0	1	1	1	0	1	1	0	0	0	0	0	1	0	0	0	1	1	0	0	0	0	2	2	2	2
457	0	27	1	2	0	3	1	2	1	0
458	1	20	0		0	2		0	4	0
459	1	34	0		1	3	1	2	4	1	2	0	1	1	1	1	1	1	1	1	1	1	1	1	1	1	1	1	1	1	1	1	0	0	0	0	1	0	1	0	1	1	1	1	1
560	1	37	1		0	3	0	3	4	0
561	1	37	1		0	3	0	3	4	0
462	1	49	1		0	2		1	4	0
463	0	21	0	2	0	2	0	3	4	1	0	0	1	1	0	0	0	0	0	0	0	0	1	1	0	0	0	0	0	0	0	1	1	1	1	1	1	1	1	0	1	1	1	1	1
464	1	49	1		0	2	1	1	4	0
465	1	50	1		0	3	1	3	0	0
466	1	52	1		0	3	1	3	3	0
467	1	47	1		0	3	0	3	1	0
468	0	36	1	2	1	3	0	3	4	1	1	2	0	0	0	0	0	0	0	0	0	1	1	0	0	0	0	0	0	0	0	0	0	0	0	0	0	0	0	0	1	1	1	1	1
469	0	58	1	2	0	3	0	3	4	0
470	1	18	0		0	3	1	1	3	0
471	0	30	1	2	0	3	1	1	1	0
472	1	33	1	2	0	3	1	3	4	0
473	0	22	0	2	0	2	0	0	4	1	1	2	0	0	0	0	0	0	0	0	0	1	0	0	0	1	0	0	0	0	0	0	0	0	0	0	0	0	0	0	1	1	2	1	1
474	0	24	0	2	0	3	0	2	4	0
475	1	50	1		1	3	1	3	4	1	2	0	1	1	0	0	0	1	0	0	0	1	0	0	0	0	0	0	0	0	0	0	0	0	0	0	0	0	1	0	1	2	2	0	1
476	1	28	0		0	3	1	3	2	0
477	1	20	0		0	3	1	0	4	1	0	0	1	0	0	0	0	0	0	0	0	0	0	0	0	0	0	0	0	0	0	1	0	0	0	0	1	0	0	0	0	1	2	2	2
478	1	41	1		0	3	1	2	3	0
479	0	28	1	1	0	2		1	0	0
480	1	19	0		0	3	1	3	0	0
481	1	20	0	2	0	3	0	3	4	1	0	2	0	0	0	0	0	0	0	0	0	0	0	0	0	0	0	0	0	0	0	1	0	0	0	0	1	0	0	0	0	1	1	2	1
482	0	30	1	2	0	3	1	3	4	1	0	3	1	0	0	1	1	0	0	0	0	1	0	0	0	0	0	0	0	0	0	0	0	0	1	0	0	1	1	0	0	2	1	1	1
483	0	22	0	2	0	3	0	3	4	0
484	1	21	0		1	2	0	3	4	1	2	2	1	0	0	0	0	0	0	0	0	1	1	0	0	0	0	0	1	1	0	1	1	0	1	0	1	1	1	0	1	1	1	1	1
485	1	20	0		0	3	0	1	2	1	0	0	0	0	0	0	1	1	1	0	0	0	1	0	0	1	0	0	1	0	0	0	0	0	1	1	0	1	1	0	0	0	0	0	0
486	0	20	2	2	0	3	0	3	4	0
487	0	22	0	2	0	3	0	3	4	0
488	0	20	0	2	0	2	0	3	4	0
489	0	27	1	2	0	3	1	1	4	1	0	0	1	1	1	0	1	0	0	0	0	0	0	0	0	1	0	0	1	0	0	0	0	0	0	0	0	1	1	0	0	1	1	1	1
490	0	48	1	2	0	3	1	2	3	0
491	0	56	1	2	0	2		2	4	0
492	0	21	0	2	0	3	0	3	4	1	0	0	1	0	0	0	0	0	0	0	0	0	1	0	0	0	0	0	0	0	0	1	0	0	0	0	1	0	1	0	0	1	1	1	1
493	1	29	0		0	3	1	1	4	1	0	0	1	1	1	1	0	0	0	0	0	0	0	0	0	0	0	0	1	0	0	1	0	0	0	0	1	0	0	0	0	2	1	0	1
494	0	29	1	2	0	3	1	1	4	1	2	0	1	0	0	0	0	0	0	0	0	0	0	0	0	0	0	0	0	0	0	0	0	0	0	0	0	0	1	1	0	1	1	1	1
495	0	33	1	2	0	3		2	4	1	2	1	1	1	1	1	0	1	1	0	1	1	1	1	1	1	1	1	1	1	0	1	0	1	0	0	0	1	1	0	1	1	1	1	1
496	0	19	0	2	0	2	0	3	2	1	2	0	1	1	1	0	0	0	0	0	1	1	1	1	0	1	0	0	0	0	0	0	0	0	1	1	0	1	1	0	0	1	0	2	1
497	0	24	0	2	0	3	0	2	0	1	0	0	1	1	1	1	1	1	1	1	1	1	1	1	1	1	1	1	1	1	1	0	0	0	0	0	0	1	1	0	0	1	1	1	1
498	0	32	1	2	0	3	1	2	4	1	2	0	1	1	1	0	1	0	0	0	0	0	1	1	1	1	1	1	1	0	0	0	0	0	0	1	1	1	1	0	0	1	1	1	1
499	1	21	0	2	0	3	0	3	4	0
500	0	22	0	2	0	3	1	3	4	1	2	0	0	1	0	0	0	0	0	0	0	1	1	0	0	1	0	0	0	0	0	1	0	0	0	1	1	0	1	0	0	1	1	1	1
501	0	21	0	2	0	3	0	2	4	1	2	2	1	1	1	1	1	1	1	1	1	1	1	1	1	1	1	1	1	0	0	1	0	0	0	0	1	1	1	0	1	1	2	1	1
502	0	51	1	2	0	3	1	1	4	1	1	2	1	1	1	0	0	0	0	0	0	1	0	0	0	1	0	0	1	0	0	1	0	1	0	0	0	0	1	0	1	1	2	1	1
503	0	20	0	2	0	2	0	3	4	1	1	0	1	0	0	0	0	0	0	0	0	1	0	0	0	0	0	0	0	0	0	0	0	0	1	0	0	0	1	0	1	1	2	1	1
504	1	35	1		0	3		3	4	0
505	1	23	0		0	3	1	3	4	1	1	1	0	0	0	1	0	1	0	0	0	1	0	0	0	0	0	0	0	0	0	0	0	0	0	0	0	0	0	0	1	1	2	1	1
506	1	20	0	2	0	3	0	3	4	0
507	0	29	0	2	0	3	1	2	4	0
508	0	33	1	2	0	3	1	1	3	1	0	0	0	1	1	0	0	0	0	0	0	1	0	1	1	1	1	0	0	0	0	0	0	0	0	1	0	0	1	0	0	1	1	2	1
509	0	19	0	2	0	2	1	0	4	0
510	0	19	0	2	0	3	1	0	0	1	0	0	1	1	1	1	1	1	1	1	1	1	1	1	1	1	1	1	0	0	0	0	1	1	0	0	0	0	1	0	1	1	1	1	1
511	0	24	0	2	0	2	1	0	4	0
512	0	37	1	2	0	3	1	3	4	0
513	1	33	1		1	3	1	3	4	0
514	1	20	0		0	3	0	2	4	1	0	0	0	0	0	0	0	0	0	0	0	1	1	0	0	0	0	0	1	1	0	1	1	0	0	0	1	1	1	0	0	1	1	1	1
515	0	20	0	2	0	3	1	2	4	1	0	1	1	1	1	1	0	1	1	0	1	1	1	1	1	1	1	1	1	0	0	0	0	0	0	0	0	1	1	0	0	1	1	1	1
516	0	21	0	2	0	3	0	3	4	1	2	2	1	0	0	0	0	0	0	0	0	1	1	1	1	1	0	0	1	0	0	0	1	0	0	0	0	1	1	0	1	1	2	1	1
517	1	42	1		0	2	1	3	1	0
518	1	52	1		0	2	1	0	4	1	1	2	0	0	0	0	0	1	0	0	0	0	0	0	0	0	0	0	0	0	0	0	0	0	0	0	0	0	1	0	0	2	2	1	1
519	0	26	1	2	0	3		1	1	1	1	0	0	0	0	0	0	1	0	0	1	1	0	1	0	0	0	0	0	0	0	0	0	0	0	0	0	1	1	0	0	1	0	0	1
520	1	31	0		0	3	1	2	1	1	0	1	0	0	0	0	0	0	0	0	0	0	0	0	0	0	0	0	1	0	0	1	0	1	1	0	1	1	1	0	0	0	1	1	1
521	1	24	0	2	0	3	1	3	4	1	0	1	1	1	1	1	1	1	1	1	1	1	1	1	1	1	1	1	1	1	1	1	1	1	1	1	1	1	1	1	1	0	2	0	1
522	1	20	0		0	2	0	3	4	1	0	0	1	0	0	0	0	0	0	0	0	0	0	0	0	0	0	0	0	0	0	0	0	0	1	0	0	0	1	0	1	2	2	0	1
523	0	29	2	2	0	3	1	0	0	1	1	1	0	0	0	0	0	0	0	0	0	0	0	0	0	1	0	0	1	0	0	0	0	0	0	0	0	0	0	0	0	1	1	1	1
524	0	26	0		0	3	1	3	1	0
525	0	33	1	2	0	3	1	2	2	1	1	2	1	1	0	1	0	1	0	0	0	1	0	1	1	1	1	1	1	0	0	1	0	0	0	0	1	0	1	0	0	1	1	1	1
526	0	22	0	2	0	3	0	1	3	0
527	1	20	0		1	3	0	3	0	1	0	1	0	0	0	0	0	0	0	0	0	0	1	0	0	0	0	0	1	1	0	1	0	0	0	1	1	1	1	0	0	2	0	0	2
528	0	40	1	2	0	3	1	3	4	0
529	0	32	1	2	0	3		1	1	0
530	1	21	0		0	3	0	3	4	1	0	2	1	0	0	0	0	0	0	0	0	0	0	0	0	0	0	0	0	0	0	1	0	0	0	0	1	0	1	0	0	1	0	2	1
531	1	20	0	2	0	3	0	3	0	1	0	2	0	0	0	0	0	0	0	0	0	0	1	0	0	0	0	0	0	0	0	1	0	0	0	0	1	0	1	0	0	1	2	1	1
